# Supplementary material for: A Nonsense Variant in Hephaestin Like 1 (HEPHL1) Is Responsible for Congenital Hypotrichosis in Belted Galloway Cattle
Source: Genes (Basel). 2021 Apr 26;12(5):643. doi: 10.3390/genes12050643 (PMC8147104; doi:10.3390/genes12050643)
Supplement: Supplementary file 1 [file genes-12-00643-s001.zip › Table S1.xlsx]

## Sheet: Sheet1
Table S1: Primer Sequences
Exon Primers	Primers
CEP295_1F	TCTGGAGGCACAGCATTACG
CEP295_1R	AGGAGTTCTGCAGTCGGACC
CEP295_2_3F	ACCACTAAACTGCTTTCTCC
CEP295_2_3R	GCCCACAGCAAATTCTATAC
CEP295_4_5F	CCTGACAGAGTACCACACAT
CEP295_4_5R	GTGCACTGAATTCTAACAGC
CEP295_6F	TGGAAATACAGTGCACGCTC
CEP295_6R	GGCCAATCCCTTTCATTCAT
CEP295_7F	CATGACCTTTGACGTTTGTG
CEP295_7R	TTGACAGCAAGGATTGTGAC
CEP295_8_9F	CCCTGTCTTCATGATTTCTC
CEP295_8_9R	CCCATTAGTATTAGGCACTG
CEP295_10F	CTACACTCAAAGTGCTCTGGAAG
CEP295_10R	ATGCATGTTCACGGGTCA
CEP295_11_12F	AGGTGGCTGGATCTTAACTA
CEP295_11_12R	ACTGTTGGGATCACAAAGTC
CEP295_13_14F	CTGGCAGAGGCAGGAACAGA
CEP295_13_14R	GGCGTAGCTGACATGGATGG
CEP295_15AF	CTTACCAGGATTCCCTTTAG
CEP295_15AR	GATTCTCCTTGACTCAGCTT
CEP295_15BF	TCTGTAAGCCACTCTGTAGC
CEP295_15BR	CCTCTGAACGTGTGACTGAT
CEP295_15CF	TCTGTGCAGATGAGTTCTTC
CEP295_15CR	TCTTGGACTTCCCTCTGTAT
CEP295_15DF	AGATACCAAGGTTGCCTGAT
CEP295_15DR	CCTCATAAACACCATGCAAG
CEP295_16_17F	GTTGAGAGGACTCTGGTTTC
CEP295_16_17R	GTACTCACGGTCTACGTTTC
CEP295_18F	AAATCACCCTCAGGTACACA
CEP295_18R	GCTCATTTAGAATGCCACAG
CEP295_19F	TTCTCCTTGTCCTGCCACTG
CEP295_19R	AGGCCACTGTGTAGGAAGAA
CEP295_20_21F	TAAGTGAGAGTTGGTTGTGG
CEP295_20_21R	TGCTCATCTCTTCTACATGG
CEP295_22_23F	GGTAATGAGAGGAATGGAAG
CEP295_22_23R	AGTAGAGAGAAACCAAGAGC
CEP295_24F	CCGTCCTTTAGCTTCCTATT
CEP295_24R	AAGTAGCTTTGTTGCACGTC
CEP295_25F	GCCTATGCTTCAGCAGTCAC
CEP295_25R	CAGCAGCAGTAGCCCTATCA
CEP295_26_30F	TCGTCTGCTGTGGTTAACTC
CEP295_26_30R	CCACTCATATCCATGACAGG
C29H11orf54_1F	TACCGACCATAGCACTCCGA
C29H11orf54_1R	TGCGTAACAGAGGCTTCCAG
C29H11orf54_2F	AGCAAGATGGCCTTGGAAGA
C29H11orf54_2R	CTAAGCAAGGTTCACTGGCA
C29H11orf54_3F	CTCCTTCAGTAGAAGCATGG
C29H11orf54_3R	GTCCCTCCTCACTTTGAACA
C29H11orf54_4_5F	TACTCTTAATAAGTGTCTTCTGGT
C29H11orf54_4_5R	GACTAACTGGAGCATGTTCT
C29H11orf54_6F	CTCTCTCACTGCCTCTTACA
C29H11orf54_6R	CTACTTCAGCTGCATGGTTC
C29H11orf54_7F	GACTTAGAGGACTGAGACAC
C29H11orf54_7R	CACTCTAGCAGGACCTTATC
C29H11orf54_8F	CTACTCCACTTTCAATGCCT
C29H11orf54_8R	GTTTGGTGCCTTCAATTCTC
C29H11orf54_9AF	ATACTGCTTACTGTGGCTGC
C29H11orf54_9AR	CCTCTGACCACCTATTCCAT
C29H11orf54_9BF	CACAACTGCCAAGTGGAT
C29H11orf54_9BR	ATTAATATGAAACACAAGGAG
HEPHL1_1F	ATGTCACAGCAGAGCACCGA
HEPHL1_1R	CCATGCAAGCGCTCTCTAAG
HEPHL1_2F	GGGCAAATGGACAGCAAATA
HEPHL1_2R	TTCAGAAAGGAAGCACCACA
HEPHL1_3_4F	AGTATCTGACTCTGCAGGAC
HEPHL1_3_4R	GTATCCCTTGTAGTGCCA
HEPHL1_5F	CATTGTGTTCACAGAGCAGC
HEPHL1_5R	CAGGTTCCAGGAAGGTCTTA
HEPHL1_6F	ACTCCTCTTCCCACTGTTTA
HEPHL1_6R	TATGGGACTCAGAGCTTCTT
HEPHL1_7_8F	AGAGAAATGAGCTTGAGCAC
HEPHL1_7_8R	TTGAGATTTATTATGTTACTGAGAG
HEPHL1_9F	GGTATCCTCTAAAGGCCCAA
HEPHL1_9R	CAGGGAAAGAGAGTCACCAA
HEPHL1_10F	GAACAGGAGTACTGCAGATT
HEPHL1_10R	ACTGTGACCTTTGCTAGTTC
HEPHL1_11F	ACTTGAATACCACTGCCTCC
HEPHL1_11R	GCTCATGTCTGGTTGATGCT
HEPHL1_12F	AGCCATGACTTCAGAAGCCT
HEPHL1_12R	AGGACCAGACTGGCTTCAGA
HEPHL1_13F	AAGGTAGGCTGATGCTGGAC
HEPHL1_13R	GCAAGTGCTGGTTAGACTGC
HEPHL1_14F	GCTAACCAATGTCACCTGCT
HEPHL1_14R	CAGTGGTATCAGGCTCAATG
HEPHL1_15F	ATCTGTCATGGTGAACCTGC
HEPHL1_15R	TGTGAATCATACCATTTCCATC
HEPHL1_16F	TTGCGATGACTCTTACAAGC
HEPHL1_16R	GCTTTGGAGGACTTTGTTCT
HEPHL1_17F	CCTTCTCTTGGAGATTGAGC
HEPHL1_17R	AGCATACTCCAGAGTGGTTG
HEPHL1_18F	TCAAGGACCAACCGTCAGAT
HEPHL1_18R	CTATTTCGTGCCAGCATACC
HEPHL1_19_20F	GCACGAAATAGGCACAGTGA
HEPHL1_19_20R	CAGCCCTCCACATTCTGAAA
F, Forward Primer
R, Reverse Primer
