# Supplementary material for: A Nonsense Variant in Hephaestin Like 1 (HEPHL1) Is Responsible for Congenital Hypotrichosis in Belted Galloway Cattle
Source: Genes (Basel). 2021 Apr 26;12(5):643. doi: 10.3390/genes12050643 (PMC8147104; doi:10.3390/genes12050643)
Supplement: Supplementary file 1 [file genes-12-00643-s001.zip › Table S2.xlsx]

## Sheet: Sheet1
Table S2 - Blood analysis results of a Swiss Belted Galloway calf affected by congenital hypotrichosis
	Parameter	Unit	Ref. interval	Day 1
	RBC	x 106/uL	4.9-6.9	7.43
	HGB	g/dL	8.7-11.8	10.8
	HCT	%	25-33	35
	MCV	fL	41-52	47
	MCH	pg	15-20	15
	MCHC	%	35-37	31
	RBC Morphology	Mild anisocytosis and poikilocytosis
	White Blood Cells	x 103/uL	2008-08-04	12.2
	Seg. Neutrophils	x 103/uL	1.23-3.28	7.72
	Band Neutrophils	x 103/uL	0-0.07	0.12
	Lymphocytes	x 103/uL	2.19-5.12	3.89
	Monocytes	x 103/uL	0-0.17	0.43
	Nucleated RBC’s	x 103/uL	rare	0.14
	Platelets	x 103/uL	210-452	492
	MPV	fL	4.5-7.6	6.8
	PCT	%	0.15-0.4	0.33
	Fibrinogen	g/L	1.0-4.0	3.6
	Creatinine	µmol/L	55-103	68
	AST	IU/L	57-103	57
	GLDH	IU/L	4.0-18.2	28.4
	SDH	IU/L	4.0-7.4	56.8
	GGT	IU/L	13-32	311
	CK	IU/L	70-169	115
	Total Bilirubin	µmol/L	0.1-2.9	7.5
	Urea	mmol/L	2.4-6.5	1.7
	Sodium	mmol/L	138-145	141
	Potassium	mmol/L	3.9-5.0	4.1
	Chloride	mmol/L	94-102	96
	Total Calcium	mmol/L	2.3-2.6	2.86
	Phosphorus	mmol/L	1.3-2.4	2.49
	Magnesium	mmol/L	0.8-1.0	0.86
	Total Protein	g/L	64-77	68
	Creatinine	µmol/L	55-103	68
	AST	IU/L	57-103	57
	GLDH	IU/L	4.0-18.2	28.4
	SDH	IU/L	4.0-7.4	56.8
	GGT	IU/L	13-32	311
	pH		7.35-7.50	7.37
	pCO2	mmHg	34-45	49.9
	HCO3-	mmol/L	20-30	28.4
	Base Excess	mmol/L	-3.5 to 3.5	2.5
	HCT	%	25-33	33
	HGB	g/dL	8.7-11.8	11.3
	Sodium	mmol/L	132-152	137.9
	Potassium	mmol/L	3.9-5.8	4.12
	Ionized Calcium	mmol/L	1.1-1.4	1.26
	Chloride	mmol/L	95-110	98
	Glucose	mmol/L	2.9-4.7	7.5
	Lactate	mmol/L	0.6-2.2	4.16
	AGa	mEq/L	8.9-16.0	15.6
